# Supplementary material for: Multi-Chamber Reverse Remodeling and Hemodynamic Force Realignment After SGLT2 Inhibitor Initiation in Real-World Heart Failure
Source: J Cardiovasc Dev Dis. 2026 Jun 11;13(6):260. doi: 10.3390/jcdd13060260 (PMC13300219; doi:10.3390/jcdd13060260)
Supplement: Supplementary file 1 [file jcdd-13-00260-s001.zip]

Archive with 1 entries (1 files):
- jcdd-4287359-supplementary.pdf
